# Supplementary material for: Osmotolerance is a driver of microbial carbon processes in the Elbe estuary
Source: mSystems. 2026 Mar 30;11(4):e01790-25. doi: 10.1128/msystems.01790-25 (PMC13098242; doi:10.1128/msystems.01790-25)
Supplement: Table S1 — Statistical comparisons between microbiome community composition, functional potential, and gene expression for free-living vs. particle-associated microbiomes. [file msystems.01790-25-s0004.xls]

## Sheet: Sheet1
Statistical test	Independent variable	Dependent variable	Correlation strength R / R2	pseudo-F statistic	p-value
ANOSIM	Free-living vs. Particle associated status	Community composition	0.4268	NA	<0.01
PERMANOVA	Free-living vs. Particle associated status	Community composition	0.11218	20.47	<0.01
ANOSIM	Free-living vs. Particle associated status	Community functional potential	0.5841	NA	<0.01
PERMANOVA	Free-living vs. Particle associated status	Community functional potential	0.22	46.537	<0.01
ANOSIM	Free-living vs. Particle associated status	Community gene expression	0.0714	NA	0.118
PERMANOVA	Free-living vs. Particle associated status	Community gene expression	0.03795	2.485	0.064
