# Supplementary material for: Osmotolerance is a driver of microbial carbon processes in the Elbe estuary
Source: mSystems. 2026 Mar 30;11(4):e01790-25. doi: 10.1128/msystems.01790-25 (PMC13098242; doi:10.1128/msystems.01790-25)
Supplement: Table S2 — Indicator mOTUs, genes, and transcripts across particle fractions. [file msystems.01790-25-s0005.xlsx]

## Sheet: Tabelle1
Indicator (mOTU/gene KEGG ID)	Fraction	stat	p-value (Benjamini-Hochberg adjusted)	Microbiome	Gene Name	Function	Central/Secondary Metabolism	Citation
Proteobacteria Gammaproteobacteria Burkholderiales Burkholderiaceae Rubrivivax Rubrivivax.gelatinosus_A ref_mOTU_v31_00467	Particle-associated	0,427445321400337	0,0202394366197183	mOTU	NA	NA	NA	NA
Proteobacteria Gammaproteobacteria Burkholderiales Rhodocyclaceae Thauera Thauera.aminoaromatica ref_mOTU_v31_00496	Particle-associated	0,631924257583074	0,00601255230125523	mOTU	NA	NA	NA	NA
Proteobacteria Gammaproteobacteria Burkholderiales Burkholderiaceae Malikia Malikia.spinosa ref_mOTU_v31_00539	Particle-associated	0,686120345019457	0,00601255230125523	mOTU	NA	NA	NA	NA
Proteobacteria Gammaproteobacteria SAR86 D2472 SCGC.AAA076.P13 SCGC.AAA076.P13.sp000384935 ref_mOTU_v31_00846	Free-living	0,346238198099352	0,0323440514469453	mOTU	NA	NA	NA	NA
Proteobacteria Alphaproteobacteria Sphingomonadales Sphingomonadaceae Sphingomonas Sphingomonas.sp001421535 ref_mOTU_v31_01342	Free-living	0,301511344577764	0,0323440514469453	mOTU	NA	NA	NA	NA
Proteobacteria Alphaproteobacteria Rhizobiales Xanthobacteraceae Bradyrhizobium Bradyrhizobium.sp002831585 ref_mOTU_v31_01689	Free-living	0,314777394057515	0,0289328859060403	mOTU	NA	NA	NA	NA
Proteobacteria Alphaproteobacteria Rhizobiales Xanthobacteraceae Bradyrhizobium Bradyrhizobium.sp003020075 ref_mOTU_v31_01695	Free-living	0,648744693131021	0,00601255230125523	mOTU	NA	NA	NA	NA
Proteobacteria Gammaproteobacteria Xanthomonadales Xanthomonadaceae Stenotrophomonas Stenotrophomonas.rhizophila ref_mOTU_v31_02046	Free-living	0,321013771090468	0,0202394366197183	mOTU	NA	NA	NA	NA
Cyanobacteria Cyanobacteriia Cyanobacteriales Microcystaceae Microcystis ref_mOTU_v31_02580	Particle-associated	0,881746308327952	0,00601255230125523	mOTU	NA	NA	NA	NA
Proteobacteria Alphaproteobacteria Rhizobiales Xanthobacteraceae Bradyrhizobium Bradyrhizobium.denitrificans ref_mOTU_v31_02667	Free-living	0,404519917477945	0,00601255230125523	mOTU	NA	NA	NA	NA
Cyanobacteria Cyanobacteriia Cyanobacteriales Microcoleaceae. ref_mOTU_v31_03567	Particle-associated	0,862574449660995	0,00601255230125523	mOTU	NA	NA	NA	NA
Cyanobacteria Cyanobacteriia Cyanobacteriales Microcoleaceae Planktothrix Planktothrix.sp900009135 ref_mOTU_v31_03568	Sinking particles	0,321633760451338	0,0202394366197183	mOTU	NA	NA	NA	NA
Proteobacteria Gammaproteobacteria Burkholderiales Burkholderiaceae Rhizobacter ref_mOTU_v31_04596	Particle-associated	0,464676826722833	0,00601255230125523	mOTU	NA	NA	NA	NA
Desulfobacterota_E MBNT15 MBNT15 MBNT15 CG2.30.66.27 CG2.30.66.27.sp001873935 ref_mOTU_v31_05120	Particle-associated	0,452910813657838	0,00601255230125523	mOTU	NA	NA	NA	NA
Nitrospirota Nitrospiria Nitrospirales Nitrospiraceae Nitrospira_A Nitrospira_A.sp900170025 ref_mOTU_v31_05147	Particle-associated	0,661943357138227	0,00601255230125523	mOTU	NA	NA	NA	NA
Proteobacteria Alphaproteobacteria Rhizobiales Beijerinckiaceae Bosea Bosea.sp001713455 ref_mOTU_v31_05436	Particle-associated	0,631423545994222	0,00601255230125523	mOTU	NA	NA	NA	NA
Nitrospirota Nitrospiria Nitrospirales Nitrospiraceae Nitrospira_F Nitrospira_F.sp002083405 ref_mOTU_v31_05892	Particle-associated	0,58186146964249	0,00601255230125523	mOTU	NA	NA	NA	NA
Nitrospirota Nitrospiria Nitrospirales Nitrospiraceae Nitrospira_F Nitrospira_F.sp002083565 ref_mOTU_v31_05893	Particle-associated	0,682231197155578	0,00601255230125523	mOTU	NA	NA	NA	NA
Proteobacteria Gammaproteobacteria Burkholderiales Thiobacillaceae Thiobacillus Thiobacillus.sp001897675 ref_mOTU_v31_05976	Sinking particles	0,36872996656521	0,0158492647058824	mOTU	NA	NA	NA	NA
Proteobacteria Alphaproteobacteria Pelagibacterales Pelagibacteraceae IMCC9063 ref_mOTU_v31_06494	Free-living	0,458805874505575	0,0112265625	mOTU	NA	NA	NA	NA
Proteobacteria Gammaproteobacteria Burkholderiales Aquaspirillaceae Aquaspirillum Aquaspirillum.serpens ref_mOTU_v31_06744	Particle-associated	0,500070030268982	0,00601255230125523	mOTU	NA	NA	NA	NA
Proteobacteria Gammaproteobacteria Burkholderiales Rhodocyclaceae Sulfuritalea Sulfuritalea.hydrogenivorans ref_mOTU_v31_07436	Particle-associated	0,408473235304237	0,0400402476780186	mOTU	NA	NA	NA	NA
Nitrospirota Nitrospiria Nitrospirales Nitrospiraceae Nitrospira_F Nitrospira_F.sp001464735 ref_mOTU_v31_09323	Particle-associated	0,760174310511612	0,00601255230125523	mOTU	NA	NA	NA	NA
Proteobacteria Alphaproteobacteria Rhizobiales Xanthobacteraceae Pseudolabrys Pseudolabrys.sp001464835 ref_mOTU_v31_09324	Particle-associated	0,501549224828591	0,00601255230125523	mOTU	NA	NA	NA	NA
Proteobacteria Alphaproteobacteria Reyranellales Reyranellaceae Reyranella Reyranella.sp001767945 ref_mOTU_v31_09459	Particle-associated	0,531158565080533	0,0158492647058824	mOTU	NA	NA	NA	NA
Acidobacteriota Aminicenantia Aminicenantales RBG.16.66.30 RBG.16.66.30 RBG.16.66.30.sp001773855 ref_mOTU_v31_09466	Particle-associated	0,373899639331087	0,0289328859060403	mOTU	NA	NA	NA	NA
Proteobacteria Gammaproteobacteria Burkholderiales SG8.39 2.02.FULL.66.14 2.02.FULL.66.14.sp001770475 ref_mOTU_v31_09499	Particle-associated	0,4929914161528	0,0438109756097561	mOTU	NA	NA	NA	NA
Proteobacteria Gammaproteobacteria Burkholderiales Burkholderiaceae Rhodoferax Rhodoferax.sp001770935 ref_mOTU_v31_09508	Free-living	0,28018233887644	0,036379746835443	mOTU	NA	NA	NA	NA
Chloroflexota Dehalococcoidia GIF9 AB.539.J10 RBG.13.51.36 RBG.13.51.36.sp001796515 ref_mOTU_v31_09519	Suspended particles	0,31889640207164	0,0323440514469453	mOTU	NA	NA	NA	NA
Spirochaetota Spirochaetia SZUA.6 DRHE01 JAFGFV01 ref_mOTU_v31_09805	Particle-associated	0,433629090391994	0,00601255230125523	mOTU	NA	NA	NA	NA
Cyanobacteria Cyanobacteriia PCC.6307 Cyanobiaceae NIES.981 NIES.981.sp000155635 ref_mOTU_v31_09873	Particle-associated	0,415551277459276	0,0202394366197183	mOTU	NA	NA	NA	NA
Desulfobacterota Syntrophia Syntrophales UBA5619 UBA5619 UBA5619.sp001873745 ref_mOTU_v31_09982	Particle-associated	0,48683405967719	0,0112265625	mOTU	NA	NA	NA	NA
Proteobacteria Gammaproteobacteria Burkholderiales Burkholderiaceae SCN.69.89 SCN.69.89.sp001898645 ref_mOTU_v31_10342	Particle-associated	0,392232270276368	0,0112265625	mOTU	NA	NA	NA	NA
Nitrospirota Nitrospiria Nitrospirales Nitrospiraceae Nitrospira_D Nitrospira_D.sp002083555 ref_mOTU_v31_10648	Particle-associated	0,774379293323883	0,00601255230125523	mOTU	NA	NA	NA	NA
Proteobacteria Gammaproteobacteria Burkholderiales Nitrosomonadaceae Nitrosomonas Nitrosomonas.sp000219585 ref_mOTU_v31_10769	Particle-associated	0,578936662939744	0,00601255230125523	mOTU	NA	NA	NA	NA
Proteobacteria Gammaproteobacteria Burkholderiales Thiobacillaceae Thiobacillus Thiobacillus.denitrificans_C ref_mOTU_v31_11026	Particle-associated	0,381181249931244	0,0400402476780186	mOTU	NA	NA	NA	NA
Bacteroidota Bacteroidia Flavobacteriales Flavobacteriaceae Flavobacterium Flavobacterium.sp000439025 ref_mOTU_v31_12159	Free-living	0,52088221483141	0,00601255230125523	mOTU	NA	NA	NA	NA
Bacteroidota Bacteroidia Flavobacteriales Flavobacteriaceae MAG.121220.bin8 meta_mOTU_v31_13634	Free-living	0,34461124791215	0,0112265625	mOTU	NA	NA	NA	NA
Desulfobacterota_E MBNT15 MBNT15 MBNT15 CG2.30.66.27 ext_mOTU_v31_14583	Particle-associated	0,600140923682754	0,00601255230125523	mOTU	NA	NA	NA	NA
Proteobacteria Gammaproteobacteria Burkholderiales SG8.39 SCGC.AG.212.J23 SCGC.AG.212.J23.sp005881595 ext_mOTU_v31_15468	Particle-associated	0,455804619575163	0,0289328859060403	mOTU	NA	NA	NA	NA
Proteobacteria Alphaproteobacteria Pelagibacterales Pelagibacteraceae Fonsibacter Fonsibacter.lacus_A ext_mOTU_v31_15966	Free-living	0,781759376357517	0,00601255230125523	mOTU	NA	NA	NA	NA
Actinobacteriota Actinomycetia Nanopelagicales Nanopelagicaceae Planktophila Planktophila.sp010032875 ext_mOTU_v31_16015	Free-living	0,408419745012435	0,00601255230125523	mOTU	NA	NA	NA	NA
Actinobacteriota Actinomycetia Nanopelagicales Nanopelagicaceae Planktophila Planktophila.sp010024385 ext_mOTU_v31_16068	Free-living	0,437651882039586	0,0400402476780186	mOTU	NA	NA	NA	NA
Bacteroidota Bacteroidia Chitinophagales Chitinophagaceae Sediminibacterium ext_mOTU_v31_16134	Free-living	0,330289129537908	0,0112265625	mOTU	NA	NA	NA	NA
Proteobacteria Gammaproteobacteria Burkholderiales Burkholderiaceae Limnohabitans_A Limnohabitans_A.sp009928125 ext_mOTU_v31_16159	Free-living	0,489256360304045	0,0246061643835616	mOTU	NA	NA	NA	NA
Bacteroidota Bacteroidia Flavobacteriales Flavobacteriaceae SGZJ01 SGZJ01.sp902515565 ext_mOTU_v31_17315	Free-living	0,307279974031082	0,0400402476780186	mOTU	NA	NA	NA	NA
Actinobacteriota Actinomycetia Actinomycetales Dermatophilaceae Ornithinibacter Ornithinibacter.sp017989115 ext_mOTU_v31_18583	Particle-associated	0,60684936404141	0,00601255230125523	mOTU	NA	NA	NA	NA
Proteobacteria Gammaproteobacteria Burkholderiales Casimicrobiaceae VBCG01 ext_mOTU_v31_18675	Particle-associated	0,46516796513646	0,0158492647058824	mOTU	NA	NA	NA	NA
Bacteroidota Bacteroidia UBA7662 UBA7662 PNNG01 ext_mOTU_v31_19187	Free-living	0,475394623923804	0,00601255230125523	mOTU	NA	NA	NA	NA
Bacteroidota Bacteroidia Chitinophagales Chitinophagaceae SXYR01 SXYR01.sp903957405 ext_mOTU_v31_19203	Particle-associated	0,676190081085181	0,0400402476780186	mOTU	NA	NA	NA	NA
Proteobacteria Gammaproteobacteria Burkholderiales Burkholderiaceae Rubrivivax ext_mOTU_v31_19285	Particle-associated	0,597282576560672	0,0246061643835616	mOTU	NA	NA	NA	NA
Actinobacteriota Actinomycetia Nanopelagicales Nanopelagicaceae IMCC26077 ext_mOTU_v31_19382	Free-living	0,318550155351087	0,0476114457831325	mOTU	NA	NA	NA	NA
Proteobacteria Gammaproteobacteria Xanthomonadales Xanthomonadaceae Silanimonas ext_mOTU_v31_19401	Particle-associated	0,461870858647223	0,0323440514469453	mOTU	NA	NA	NA	NA
Proteobacteria Gammaproteobacteria Burkholderiales Burkholderiaceae Rubrivivax Rubrivivax.sp903828235 ext_mOTU_v31_19404	Particle-associated	0,664772665404231	0,00601255230125523	mOTU	NA	NA	NA	NA
Proteobacteria Gammaproteobacteria Burkholderiales Burkholderiaceae DSNY01 ext_mOTU_v31_19413	Particle-associated	0,506110559866192	0,00601255230125523	mOTU	NA	NA	NA	NA
Bacteroidota Bacteroidia Cytophagales Spirosomaceae Runella ext_mOTU_v31_19418	Particle-associated	0,426643121377692	0,0289328859060403	mOTU	NA	NA	NA	NA
Chloroflexota Anaerolineae Caldilineales Caldilineaceae Caldilinea Caldilinea.sp018969295 ext_mOTU_v31_19420	Particle-associated	0,396892385979995	0,0438109756097561	mOTU	NA	NA	NA	NA
Actinobacteriota Actinomycetia Nanopelagicales S36.B12 CAIXFB01 ext_mOTU_v31_19466	Free-living	0,530334261732205	0,00601255230125523	mOTU	NA	NA	NA	NA
Proteobacteria Gammaproteobacteria Burkholderiales Burkholderiaceae Rubrivivax ext_mOTU_v31_19505	Particle-associated	0,468332951573474	0,0112265625	mOTU	NA	NA	NA	NA
Verrucomicrobiota Verrucomicrobiae Opitutales Opitutaceae UBA5691 UBA5691.sp002420265 ext_mOTU_v31_22101	Particle-associated	0,50945440018655	0,0246061643835616	mOTU	NA	NA	NA	NA
Bacteroidota Bacteroidia Cytophagales Cyclobacteriaceae UBA4465 UBA4465.sp002470835 ext_mOTU_v31_22510	Free-living	0,442674318099006	0,0202394366197183	mOTU	NA	NA	NA	NA
Bacteroidota Bacteroidia Flavobacteriales Flavobacteriaceae UBA8316 UBA8316.sp905182575 ext_mOTU_v31_22627	Free-living	0,269679944985297	0,0476114457831325	mOTU	NA	NA	NA	NA
Desulfobacterota_E MBNT15 MBNT15 MBNT15 CG2.30.66.27 ext_mOTU_v31_22817	Particle-associated	0,62702662875064	0,00601255230125523	mOTU	NA	NA	NA	NA
Bacteroidota Bacteroidia Chitinophagales Chitinophagaceae CAIWHF01 ext_mOTU_v31_24096	Free-living	0,367650945771859	0,0476114457831325	mOTU	NA	NA	NA	NA
Actinobacteriota Actinomycetia Nanopelagicales S36.B12 UBA10649 ext_mOTU_v31_24115	Particle-associated	0,440258236905137	0,0246061643835616	mOTU	NA	NA	NA	NA
Desulfobacterota_E MBNT15 MBNT15 MBNT15 CG2.30.66.27 ext_mOTU_v31_24294	Particle-associated	0,664403665759575	0,00601255230125523	mOTU	NA	NA	NA	NA
Proteobacteria Gammaproteobacteria Steroidobacterales Steroidobacteraceae SCUD01 ext_mOTU_v31_24903	Particle-associated	0,468950188274907	0,00601255230125523	mOTU	NA	NA	NA	NA
Chloroflexota Anaerolineae Anaerolineales EnvOPS12 UBA12294 ext_mOTU_v31_24947	Sinking particles	0,306902291621959	0,0158492647058824	mOTU	NA	NA	NA	NA
Desulfobacterota_B Binatia UBA9968 UBA9968 DP.20 ext_mOTU_v31_24949	Particle-associated	0,402980349884659	0,00601255230125523	mOTU	NA	NA	NA	NA
Desulfobacterota_E MBNT15 MBNT15 MBNT15 CG2.30.66.27 ext_mOTU_v31_24970	Particle-associated	0,570511368693088	0,00601255230125523	mOTU	NA	NA	NA	NA
Actinobacteriota Actinomycetia Nanopelagicales Nanopelagicaceae Planktophila ext_mOTU_v31_25303	Free-living	0,435770980429975	0,0112265625	mOTU	NA	NA	NA	NA
Actinobacteriota Actinomycetia Nanopelagicales Nanopelagicaceae Nanopelagicus ext_mOTU_v31_25365	Free-living	0,269679944985297	0,0400402476780186	mOTU	NA	NA	NA	NA
Actinobacteriota Acidimicrobiia Actinomarinales Actinomarinaceae Actinomarina Actinomarina.sp902555055 ext_mOTU_v31_26191	Free-living	0,269679944985297	0,0438109756097561	mOTU	NA	NA	NA	NA
Proteobacteria Alphaproteobacteria Pelagibacterales Pelagibacteraceae Pelagibacter Pelagibacter.sp003279715 ext_mOTU_v31_26193	Free-living	0,415682913331414	0,00601255230125523	mOTU	NA	NA	NA	NA
Proteobacteria Alphaproteobacteria Pelagibacterales Pelagibacteraceae Pelagibacter ext_mOTU_v31_26330	Free-living	0,384034297522565	0,0438109756097561	mOTU	NA	NA	NA	NA
Patescibacteria Saccharimonadia Saccharimonadales CAIOMD01 ext_mOTU_v31_27643	Free-living	0,432991208272062	0,0112265625	mOTU	NA	NA	NA	NA
Proteobacteria Gammaproteobacteria Burkholderiales Burkholderiaceae SYFN01 ext_mOTU_v31_28393	Free-living	0,421773992096933	0,00601255230125523	mOTU	NA	NA	NA	NA
Proteobacteria Gammaproteobacteria Burkholderiales Burkholderiaceae Limnohabitans_A ext_mOTU_v31_28406	Free-living	0,490691726493787	0,0202394366197183	mOTU	NA	NA	NA	NA
Actinobacteriota Actinomycetia Nanopelagicales Nanopelagicaceae Planktophila ext_mOTU_v31_28425	Free-living	0,466105999475095	0,0323440514469453	mOTU	NA	NA	NA	NA
Proteobacteria Alphaproteobacteria Caulobacterales Caulobacteraceae Phenylobacterium Phenylobacterium.sp903909375 ext_mOTU_v31_28447	Particle-associated	0,614397280878326	0,036379746835443	mOTU	NA	NA	NA	NA
Bacteroidota Bacteroidia NS11.12g UBA955 VMCP01 ext_mOTU_v31_28449	Free-living	0,41184547549169	0,0246061643835616	mOTU	NA	NA	NA	NA
Actinobacteriota Actinomycetia Nanopelagicales Nanopelagicaceae Planktophila ext_mOTU_v31_28528	Free-living	0,593271525624077	0,00601255230125523	mOTU	NA	NA	NA	NA
Actinobacteriota Actinomycetia Actinomycetales Microbacteriaceae Rhodoluna ext_mOTU_v31_28609	Free-living	0,269679944985297	0,0476114457831325	mOTU	NA	NA	NA	NA
Actinobacteriota Actinomycetia Actinomycetales Microbacteriaceae Rhodoluna ext_mOTU_v31_28624	Free-living	0,501870754773024	0,00601255230125523	mOTU	NA	NA	NA	NA
Proteobacteria Alphaproteobacteria Rickettsiales UBA1997 UBA2645 ext_mOTU_v31_28663	Free-living	0,381504798626514	0,00601255230125523	mOTU	NA	NA	NA	NA
Bacteroidota Bacteroidia Flavobacteriales Flavobacteriaceae Flavobacterium ext_mOTU_v31_28665	Free-living	0,435121281525994	0,0323440514469453	mOTU	NA	NA	NA	NA
Actinobacteriota Actinomycetia Nanopelagicales Nanopelagicaceae Planktophila ext_mOTU_v31_28706	Free-living	0,346901523138536	0,0323440514469453	mOTU	NA	NA	NA	NA
Actinobacteriota Actinomycetia Nanopelagicales AcAMD.5 ATZT02 ext_mOTU_v31_28753	Free-living	0,622259447866148	0,00601255230125523	mOTU	NA	NA	NA	NA
Actinobacteriota Actinomycetia Nanopelagicales Nanopelagicaceae Planktophila ext_mOTU_v31_28772	Free-living	0,501730217848574	0,00601255230125523	mOTU	NA	NA	NA	NA
Proteobacteria Gammaproteobacteria Burkholderiales Burkholderiaceae SYFN01 ext_mOTU_v31_28797	Free-living	0,521826672538782	0,00601255230125523	mOTU	NA	NA	NA	NA
Bacteroidota Bacteroidia Flavobacteriales Flavobacteriaceae Flavobacterium ext_mOTU_v31_28805	Free-living	0,469286057845473	0,00601255230125523	mOTU	NA	NA	NA	NA
Proteobacteria Alphaproteobacteria Rickettsiales Rickettsiaceae SXXS01 ext_mOTU_v31_28822	Free-living	0,316736777085384	0,036379746835443	mOTU	NA	NA	NA	NA
Proteobacteria Alphaproteobacteria Caulobacterales Maricaulaceae Hyphobacterium ext_mOTU_v31_32080	Particle-associated	0,513870222614228	0,0323440514469453	mOTU	NA	NA	NA	NA
Actinobacteriota Actinomycetia Nanopelagicales Nanopelagicaceae AAA044.D11 AAA044.D11.sp002367715 ext_mOTU_v31_32147	Free-living	0,346586540717066	0,0323440514469453	mOTU	NA	NA	NA	NA
Proteobacteria Gammaproteobacteria Burkholderiales Methylophilaceae BACL14 BACL14.sp013205275 ext_mOTU_v31_32149	Free-living	0,487618132147418	0,0202394366197183	mOTU	NA	NA	NA	NA
Verrucomicrobiota Verrucomicrobiae Verrucomicrobiales Akkermansiaceae UBA985 ext_mOTU_v31_32226	Particle-associated	0,650628237904848	0,00601255230125523	mOTU	NA	NA	NA	NA
Proteobacteria Gammaproteobacteria Pseudomonadales Pseudohongiellaceae RFVC01 ext_mOTU_v31_32250	Free-living	0,335924868036324	0,0202394366197183	mOTU	NA	NA	NA	NA
Proteobacteria Gammaproteobacteria Burkholderiales Burkholderiaceae Aquabacterium_A ext_mOTU_v31_34619	Particle-associated	0,502250654511709	0,0112265625	mOTU	NA	NA	NA	NA
Planctomycetota Planctomycetia Pirellulales Pirellulaceae Pirellula_B Pirellula_B.sp021736575 ELBEEST_27	Particle-associated	0,920839935411573	0,00601255230125523	mOTU	NA	NA	NA	NA
Pseudomonadota Alphaproteobacteria Sphingomonadales Sphingomonadaceae Croceibacterium ELBEEST_60	Particle-associated	0,957818021860759	0,00601255230125523	mOTU	NA	NA	NA	NA
Pseudomonadota Gammaproteobacteria UBA9214 UBA9214 UBA9214 UBA9214.sp905480305 ELBEEST_83	Particle-associated	0,975034666485371	0,00601255230125523	mOTU	NA	NA	NA	NA
Pseudomonadota Gammaproteobacteria BM003 BM003 ELBEEST_90	Particle-associated	0,970549385038514	0,00601255230125523	mOTU	NA	NA	NA	NA
Planctomycetota Planctomycetia Planctomycetales Planctomycetaceae SXXK01 ELBEEST_93	Particle-associated	0,950182198565029	0,00601255230125523	mOTU	NA	NA	NA	NA
Planctomycetota Planctomycetia Planctomycetales Planctomycetaceae SXXK01 ELBEEST_96	Particle-associated	0,976959644872809	0,00601255230125523	mOTU	NA	NA	NA	NA
Planctomycetota Planctomycetia Planctomycetales Planctomycetaceae SXXK01 ELBEEST_94	Free-living	0,301511344577764	0,0202394366197183	mOTU	NA	NA	NA	NA
Bacteroidota Bacteroidia Chitinophagales Saprospiraceae ELBEEST_97	Particle-associated	0,974356838100666	0,00601255230125523	mOTU	NA	NA	NA	NA
Acidobacteriota Thermoanaerobaculia UBA5704 ELBEEST_104	Particle-associated	0,960126216379724	0,00601255230125523	mOTU	NA	NA	NA	NA
Desulfobacterota_E Deferrimicrobia Deferrimicrobiales Deferrimicrobiaceae Deferrimicrobium ELBEEST_107	Particle-associated	0,967869724190303	0,00601255230125523	mOTU	NA	NA	NA	NA
Desulfobacterota_E Deferrimicrobia Deferrimicrobiales Deferrimicrobiaceae Deferrimicrobium ELBEEST_106	Particle-associated	0,963051208451603	0,00601255230125523	mOTU	NA	NA	NA	NA
Bacteroidota Bacteroidia Cytophagales Cyclobacteriaceae ELB16.189 ELBEEST_115	Particle-associated	0,949335483118422	0,00601255230125523	mOTU	NA	NA	NA	NA
Pseudomonadota Gammaproteobacteria Burkholderiales SG8.41 Ga0077527 ELBEEST_118	Particle-associated	0,741600488363278	0,00601255230125523	mOTU	NA	NA	NA	NA
Pseudomonadota Gammaproteobacteria Burkholderiales Burkholderiaceae_B CADEEN01 ELBEEST_119	Particle-associated	0,960214509858869	0,00601255230125523	mOTU	NA	NA	NA	NA
Pseudomonadota Gammaproteobacteria Burkholderiales Burkholderiaceae_B CADEEN01 ELBEEST_120	Particle-associated	0,956889633429893	0,00601255230125523	mOTU	NA	NA	NA	NA
Bacteroidota Bacteroidia Chitinophagales Saprospiraceae JAGNXB01 ELBEEST_121	Particle-associated	0,963262416787366	0,00601255230125523	mOTU	NA	NA	NA	NA
Pseudomonadota Gammaproteobacteria Burkholderiales SG8.41 Ga0077527 ELBEEST_123	Particle-associated	0,956470615651816	0,00601255230125523	mOTU	NA	NA	NA	NA
Pseudomonadota Gammaproteobacteria Xanthomonadales SZUA.36 JABDPF01 ELBEEST_125	Particle-associated	0,972797113608294	0,00601255230125523	mOTU	NA	NA	NA	NA
Pseudomonadota Alphaproteobacteria Micropepsales Micropepsaceae CAIYRG01 ELBEEST_126	Particle-associated	0,970394262709616	0,00601255230125523	mOTU	NA	NA	NA	NA
Chloroflexota Limnocylindria Limnocylindrales CSP1.4 ELBEEST_130	Particle-associated	0,762348422966376	0,0112265625	mOTU	NA	NA	NA	NA
Gemmatimonadota Gemmatimonadetes Gemmatimonadales GWC2.71.9 SPDF01 ELBEEST_131	Particle-associated	0,971949353208147	0,00601255230125523	mOTU	NA	NA	NA	NA
Pseudomonadota Gammaproteobacteria Burkholderiales Methylophilaceae BACL14 BACL14.sp017858095 ELBEEST_158	Free-living	0,457372100415308	0,0289328859060403	mOTU	NA	NA	NA	NA
Bacteroidota Bacteroidia Flavobacteriales UA16 ELBEEST_159	Particle-associated	0,693559480003353	0,00601255230125523	mOTU	NA	NA	NA	NA
Verrucomicrobiota Kiritimatiellia SS1.B.03.39 ELBEEST_163	Particle-associated	0,801410846832815	0,00601255230125523	mOTU	NA	NA	NA	NA
Pseudomonadota Gammaproteobacteria Woeseiales Woeseiaceae SZUA.117 SZUA.117.sp905480255 ELBEEST_164	Particle-associated	0,971110681725903	0,00601255230125523	mOTU	NA	NA	NA	NA
Pseudomonadota Alphaproteobacteria Rhodobacterales Rhodobacteraceae Boseongicola Boseongicola.sp905479635 ELBEEST_166	Particle-associated	0,967498722846336	0,00601255230125523	mOTU	NA	NA	NA	NA
Myxococcota Polyangia Polyangiales SG8.38 SG8.38 ELBEEST_168	Particle-associated	0,976808087139568	0,00601255230125523	mOTU	NA	NA	NA	NA
Pseudomonadota Gammaproteobacteria Pseudomonadales Halieaceae Halioglobus ELBEEST_176	Particle-associated	0,835356564171151	0,00601255230125523	mOTU	NA	NA	NA	NA
Pseudomonadota Gammaproteobacteria Pseudomonadales Halieaceae Halioglobus ELBEEST_175	Particle-associated	0,802183233765702	0,00601255230125523	mOTU	NA	NA	NA	NA
Pseudomonadota Gammaproteobacteria Pseudomonadales Halieaceae Halioglobus ELBEEST_177	Particle-associated	0,733446407386173	0,00601255230125523	mOTU	NA	NA	NA	NA
Pseudomonadota Gammaproteobacteria Pseudomonadales Halieaceae Halioglobus ELBEEST_174	Particle-associated	0,931756127113412	0,00601255230125523	mOTU	NA	NA	NA	NA
Pseudomonadota Gammaproteobacteria Pseudomonadales Halieaceae Halioglobus ELBEEST_178	Particle-associated	0,724311097704416	0,00601255230125523	mOTU	NA	NA	NA	NA
Bacteroidota Bacteroidia Chitinophagales Chitinophagaceae Ferruginibacter ELBEEST_185	Particle-associated	0,793865199677224	0,00601255230125523	mOTU	NA	NA	NA	NA
Pseudomonadota Gammaproteobacteria Steroidobacterales Steroidobacteraceae SG8.30 ELBEEST_186	Particle-associated	0,944331443800289	0,00601255230125523	mOTU	NA	NA	NA	NA
Desulfobacterota Desulfobulbia Desulfobulbales Desulfocapsaceae JABDQA01 JABDQA01.sp905479735 ELBEEST_188	Particle-associated	0,96982125386682	0,00601255230125523	mOTU	NA	NA	NA	NA
Pseudomonadota Gammaproteobacteria UBA9214 UBA9214 UBA9214 UBA9214.sp905479705 ELBEEST_195	Particle-associated	0,973418695156433	0,00601255230125523	mOTU	NA	NA	NA	NA
Verrucomicrobiota Verrucomicrobiae Verrucomicrobiales Verrucomicrobiaceae Prosthecobacter ELBEEST_254	Particle-associated	0,952964809841024	0,00601255230125523	mOTU	NA	NA	NA	NA
Verrucomicrobiota Verrucomicrobiae Verrucomicrobiales Verrucomicrobiaceae Prosthecobacter ELBEEST_255	Particle-associated	0,820515833874902	0,00601255230125523	mOTU	NA	NA	NA	NA
Verrucomicrobiota Verrucomicrobiae Verrucomicrobiales DEV007 JAGROY01 ELBEEST_258	Particle-associated	0,921243151728637	0,00601255230125523	mOTU	NA	NA	NA	NA
Chloroflexota Limnocylindria Limnocylindrales CSP1.4 UBA5189 ELBEEST_287	Particle-associated	0,966448144855671	0,00601255230125523	mOTU	NA	NA	NA	NA
Chloroflexota Limnocylindria Limnocylindrales CSP1.4 UBA5189 ELBEEST_288	Particle-associated	0,963276854584044	0,00601255230125523	mOTU	NA	NA	NA	NA
Cyanobacteriota Cyanobacteriia PCC.6307 Cyanobiaceae Cyanobium ELBEEST_291	Particle-associated	0,770734592336238	0,00601255230125523	mOTU	NA	NA	NA	NA
Planctomycetota Planctomycetia Planctomycetales Planctomycetaceae UBA10511 UBA10511.sp903861195 ELBEEST_295	Particle-associated	0,685575759100957	0,0158492647058824	mOTU	NA	NA	NA	NA
Desulfobacterota_B Binatia UBA1149 CAITLU01 ELBEEST_326	Particle-associated	0,653463722826077	0,00601255230125523	mOTU	NA	NA	NA	NA
Desulfobacterota_B Binatia UBA1149 CAITLU01 ELBEEST_327	Particle-associated	0,972152083217297	0,00601255230125523	mOTU	NA	NA	NA	NA
Acidobacteriota Polarisedimenticolia Polarisedimenticolales Polarisedimenticolaceae ELBEEST_328	Particle-associated	0,960891893809169	0,00601255230125523	mOTU	NA	NA	NA	NA
Verrucomicrobiota Verrucomicrobiae Pedosphaerales UBA11358 CAIKLQ01 ELBEEST_347	Particle-associated	0,853797128351854	0,00601255230125523	mOTU	NA	NA	NA	NA
Planctomycetota Planctomycetia Pirellulales Pirellulaceae Aureliella ELBEEST_365	Particle-associated	0,858453590792109	0,00601255230125523	mOTU	NA	NA	NA	NA
Verrucomicrobiota Verrucomicrobiae Verrucomicrobiales Akkermansiaceae Oceaniferula ELBEEST_374	Particle-associated	0,960127915198172	0,00601255230125523	mOTU	NA	NA	NA	NA
Planctomycetota Planctomycetia Planctomycetales Planctomycetaceae SXXK01 ELBEEST_375	Particle-associated	0,853538900099365	0,00601255230125523	mOTU	NA	NA	NA	NA
Desulfobacterota_B Binatia HRBIN30 JAGDMS01 ELBEEST_376	Particle-associated	0,734124364126921	0,0323440514469453	mOTU	NA	NA	NA	NA
Planctomycetota Planctomycetia Pirellulales Pirellulaceae ARS98 ELBEEST_377	Particle-associated	0,921271201856471	0,00601255230125523	mOTU	NA	NA	NA	NA
Chloroflexota Anaerolineae Caldilineales Caldilineaceae JACQGT01 ELBEEST_378	Particle-associated	0,912722839475844	0,00601255230125523	mOTU	NA	NA	NA	NA
Verrucomicrobiota Verrucomicrobiae Verrucomicrobiales DEV007 JAGROY01 ELBEEST_379	Particle-associated	0,769747028086489	0,00601255230125523	mOTU	NA	NA	NA	NA
Pseudomonadota Gammaproteobacteria Ga0077536 Ga0077536 CAIKBL01 ELBEEST_380	Particle-associated	0,773882681100897	0,00601255230125523	mOTU	NA	NA	NA	NA
Pseudomonadota Gammaproteobacteria Steroidobacterales Steroidobacteraceae ELBEEST_384	Particle-associated	0,756168308222438	0,0158492647058824	mOTU	NA	NA	NA	NA
Pseudomonadota Gammaproteobacteria Steroidobacterales Steroidobacteraceae ELBEEST_390	Particle-associated	0,745999665860712	0,0158492647058824	mOTU	NA	NA	NA	NA
Planctomycetota Phycisphaerae Phycisphaerales SM1A02 ELBEEST_415	Particle-associated	0,836786669060585	0,00601255230125523	mOTU	NA	NA	NA	NA
Pseudomonadota Gammaproteobacteria UBA6522 UBA6522 FEN.1219 ELBEEST_418	Particle-associated	0,717458433424381	0,00601255230125523	mOTU	NA	NA	NA	NA
Pseudomonadota Alphaproteobacteria Kiloniellales JACOMY01 ELBEEST_421	Particle-associated	0,930902974617304	0,00601255230125523	mOTU	NA	NA	NA	NA
Desulfobacterota_B Binatia HRBIN30 JAGDMS01 ELBEEST_424	Particle-associated	0,9032068699724	0,00601255230125523	mOTU	NA	NA	NA	NA
Pseudomonadota Gammaproteobacteria Xanthomonadales SZUA.36 JABDJL01 ELBEEST_425	Particle-associated	0,967585143413669	0,00601255230125523	mOTU	NA	NA	NA	NA
Actinomycetota UBA4738 UBA4738 HRBIN12 ELBEEST_428	Particle-associated	0,968449762133006	0,00601255230125523	mOTU	NA	NA	NA	NA
Acidobacteriota Blastocatellia Pyrinomonadales Pyrinomonadaceae OLB17 ELBEEST_440	Particle-associated	0,955493911828094	0,00601255230125523	mOTU	NA	NA	NA	NA
Pseudomonadota Gammaproteobacteria Burkholderiales Rhodocyclaceae Zoogloea Zoogloea.sp016720685 ELBEEST_443	Particle-associated	0,743845501355372	0,00601255230125523	mOTU	NA	NA	NA	NA
Chloroflexota Limnocylindria Limnocylindrales CSP1.4 UBA5189 ELBEEST_463	Particle-associated	0,960219703450891	0,00601255230125523	mOTU	NA	NA	NA	NA
Chloroflexota Anaerolineae J036 J036 JADKDT01 ELBEEST_464	Particle-associated	0,951246797699602	0,00601255230125523	mOTU	NA	NA	NA	NA
Chloroflexota Limnocylindria Limnocylindrales CSP1.4 UBA5189 ELBEEST_471	Particle-associated	0,969388246075597	0,00601255230125523	mOTU	NA	NA	NA	NA
Pseudomonadota Gammaproteobacteria Woeseiales Woeseiaceae UBA1847 ELBEEST_474	Particle-associated	0,67515462189339	0,00601255230125523	mOTU	NA	NA	NA	NA
Planctomycetota Planctomycetia Planctomycetales Planctomycetaceae SXXK01 ELBEEST_482	Particle-associated	0,85435078783775	0,00601255230125523	mOTU	NA	NA	NA	NA
Acidobacteriota Vicinamibacteria Fen.336 JAGNNV01 JAGNNV01 ELBEEST_486	Particle-associated	0,796706210197805	0,00601255230125523	mOTU	NA	NA	NA	NA
Planctomycetota Planctomycetia Pirellulales Pirellulaceae Aureliella ELBEEST_487	Particle-associated	0,95071348251218	0,00601255230125523	mOTU	NA	NA	NA	NA
Bacteroidota Bacteroidia Chitinophagales Saprospiraceae ELBEEST_488	Particle-associated	0,954638824950413	0,00601255230125523	mOTU	NA	NA	NA	NA
Planctomycetota Planctomycetia Pirellulales Pirellulaceae JABAAE01 JABAAE01.sp905480545 ELBEEST_518	Particle-associated	0,71731588078823	0,00601255230125523	mOTU	NA	NA	NA	NA
Bacteroidota Bacteroidia Flavobacteriales Flavobacteriaceae Lutibacter ELBEEST_519	Particle-associated	0,812643938316977	0,00601255230125523	mOTU	NA	NA	NA	NA
Verrucomicrobiota Kiritimatiellia SLOV01 SLOV01 ELBEEST_521	Particle-associated	0,924707084092118	0,00601255230125523	mOTU	NA	NA	NA	NA
Verrucomicrobiota Kiritimatiellia SLOV01 SLOV01 ELBEEST_522	Particle-associated	0,450119204624641	0,0158492647058824	mOTU	NA	NA	NA	NA
Acidobacteriota Vicinamibacteria Vicinamibacterales UBA2999 JAKFYA01 ELBEEST_550	Particle-associated	0,894549523890679	0,00601255230125523	mOTU	NA	NA	NA	NA
Chloroflexota Limnocylindria Limnocylindrales CSP1.4 JAFMJV01 ELBEEST_551	Particle-associated	0,94908935059631	0,00601255230125523	mOTU	NA	NA	NA	NA
Chloroflexota Limnocylindria Limnocylindrales CSP1.4 JAFMJV01 ELBEEST_552	Particle-associated	0,952136686863671	0,00601255230125523	mOTU	NA	NA	NA	NA
Actinomycetota Acidimicrobiia Acidimicrobiales JAEUJM01 ELBEEST_554	Particle-associated	0,970611045329111	0,00601255230125523	mOTU	NA	NA	NA	NA
Actinomycetota Acidimicrobiia Acidimicrobiales JAEUJM01 ELBEEST_553	Particle-associated	0,973158157011886	0,00601255230125523	mOTU	NA	NA	NA	NA
Myxococcota Polyangia Polyangiales JAFGIB01 ELBEEST_555	Particle-associated	0,908056767827182	0,00601255230125523	mOTU	NA	NA	NA	NA
Planctomycetota Planctomycetia Pirellulales Pirellulaceae CAIXSC01 ELBEEST_557	Particle-associated	0,874569145830781	0,00601255230125523	mOTU	NA	NA	NA	NA
Planctomycetota Planctomycetia Pirellulales Pirellulaceae CAIXSC01 ELBEEST_556	Particle-associated	0,950760312902176	0,00601255230125523	mOTU	NA	NA	NA	NA
Desulfobacterota_B Binatia UBA1149 CAITLU01 ELBEEST_560	Particle-associated	0,810835106587603	0,00601255230125523	mOTU	NA	NA	NA	NA
Pseudomonadota Alphaproteobacteria Sphingomonadales Sphingomonadaceae Alteraurantiacibacter ELBEEST_562	Particle-associated	0,590657848098884	0,0112265625	mOTU	NA	NA	NA	NA
Pseudomonadota Alphaproteobacteria Rhizobiales Rhizobiaceae Salaquimonas Salaquimonas.sp017854535 ELBEEST_564	Particle-associated	0,751406532605553	0,00601255230125523	mOTU	NA	NA	NA	NA
Myxococcota UBA9042 UBA9042 UBA9042 SXNM01 ELBEEST_565	Particle-associated	0,642047542876206	0,0158492647058824	mOTU	NA	NA	NA	NA
Verrucomicrobiota Verrucomicrobiae Verrucomicrobiales DEV007 ELBEEST_566	Particle-associated	0,870358371106068	0,00601255230125523	mOTU	NA	NA	NA	NA
Bacteroidota Bacteroidia Chitinophagales Saprospiraceae M3007 M3007.sp021298575 ELBEEST_571	Particle-associated	0,666973283078889	0,0112265625	mOTU	NA	NA	NA	NA
Acidobacteriota Vicinamibacteria Vicinamibacterales UBA2999 CADEFD01 ELBEEST_585	Particle-associated	0,959932824661575	0,00601255230125523	mOTU	NA	NA	NA	NA
Verrucomicrobiota Kiritimatiellia UBA8416 JAIOPI01 ELBEEST_587	Particle-associated	0,769993649675391	0,00601255230125523	mOTU	NA	NA	NA	NA
Bacteroidota Bacteroidia Chitinophagales Chitinophagaceae Ferruginibacter ELBEEST_606	Particle-associated	0,847013412764009	0,00601255230125523	mOTU	NA	NA	NA	NA
Pseudomonadota Alphaproteobacteria JAJFIK01 JAJFIK01 JAJFIK01 ELBEEST_607	Particle-associated	0,925464609020199	0,00601255230125523	mOTU	NA	NA	NA	NA
Pseudomonadota Gammaproteobacteria Burkholderiales Burkholderiaceae_A JAGXFR01 ELBEEST_610	Particle-associated	0,971860562475661	0,00601255230125523	mOTU	NA	NA	NA	NA
Myxococcota Polyangia Haliangiales Haliangiaceae ELBEEST_611	Particle-associated	0,87205212806566	0,00601255230125523	mOTU	NA	NA	NA	NA
Gemmatimonadota Gemmatimonadetes Longimicrobiales UBA6960 SZUA.318 ELBEEST_612	Particle-associated	0,969138943429043	0,00601255230125523	mOTU	NA	NA	NA	NA
Desulfobacterota_B Binatia UBA1149 CAITLU01 ELBEEST_613	Particle-associated	0,884898045611343	0,00601255230125523	mOTU	NA	NA	NA	NA
Planctomycetota Planctomycetia Planctomycetales Planctomycetaceae SXXK01 ELBEEST_614	Particle-associated	0,939371651158752	0,00601255230125523	mOTU	NA	NA	NA	NA
Acidobacteriota Blastocatellia RBC074 RBC074 RBC074 ELBEEST_616	Particle-associated	0,865618594611821	0,00601255230125523	mOTU	NA	NA	NA	NA
Desulfobacterota_B Binatia UBA12015 UBA12015 ELBEEST_620	Particle-associated	0,767086347480721	0,00601255230125523	mOTU	NA	NA	NA	NA
Bacteroidota Bacteroidia J057 J057 ELBEEST_621	Particle-associated	0,876834141008259	0,00601255230125523	mOTU	NA	NA	NA	NA
Verrucomicrobiota Verrucomicrobiae Pedosphaerales JAFMIX01 JAFMIX01 JAFMIX01.sp017853785 ELBEEST_622	Particle-associated	0,664968405369686	0,0246061643835616	mOTU	NA	NA	NA	NA
Pseudomonadota Gammaproteobacteria Steroidobacterales Steroidobacteraceae RPQJ01 ELBEEST_624	Particle-associated	0,969813505007036	0,00601255230125523	mOTU	NA	NA	NA	NA
Bacteroidota Bacteroidia Flavobacteriales PHOS.HE28 PHOS.HE28 ELBEEST_625	Particle-associated	0,966847227972459	0,00601255230125523	mOTU	NA	NA	NA	NA
Pseudomonadota Alphaproteobacteria Rhizobiales Methyloligellaceae Methyloceanibacter ELBEEST_626	Particle-associated	0,961822210191466	0,00601255230125523	mOTU	NA	NA	NA	NA
Deinococcota Deinococci Deinococcales Trueperaceae JAABTL01 ELBEEST_627	Particle-associated	0,954082912309568	0,00601255230125523	mOTU	NA	NA	NA	NA
Gemmatimonadota Gemmatimonadetes Longimicrobiales UBA6960 UBA2589 ELBEEST_629	Particle-associated	0,954032395280675	0,00601255230125523	mOTU	NA	NA	NA	NA
Gemmatimonadota Gemmatimonadetes Longimicrobiales UBA6960 UBA2589 ELBEEST_628	Particle-associated	0,948173000467159	0,00601255230125523	mOTU	NA	NA	NA	NA
Gemmatimonadota Gemmatimonadetes Gemmatimonadales GWC2.71.9 Palsa.1233 ELBEEST_631	Particle-associated	0,931789092745187	0,00601255230125523	mOTU	NA	NA	NA	NA
Bacteroidota Bacteroidia Chitinophagales Saprospiraceae JACJXV01 ELBEEST_632	Particle-associated	0,78733260418524	0,00601255230125523	mOTU	NA	NA	NA	NA
Bacteroidota Bacteroidia Flavobacteriales Flavobacteriaceae QXCW01 ELBEEST_633	Particle-associated	0,95412923901033	0,00601255230125523	mOTU	NA	NA	NA	NA
Eisenbacteria RBG.16.71.46 JABDJR01 JABDJR01 ELBEEST_634	Particle-associated	0,933286248115019	0,00601255230125523	mOTU	NA	NA	NA	NA
Pseudomonadota Gammaproteobacteria UBA6522 UBA6522 JAHEEM01 JAHEEM01.sp024640695 ELBEEST_635	Particle-associated	0,954261170236276	0,00601255230125523	mOTU	NA	NA	NA	NA
Pseudomonadota Gammaproteobacteria Burkholderiales SG8.40 SG8.40 ELBEEST_636	Particle-associated	0,96014916207872	0,00601255230125523	mOTU	NA	NA	NA	NA
Pseudomonadota Gammaproteobacteria Burkholderiales Burkholderiaceae_A JAHDXY01 ELBEEST_637	Particle-associated	0,965632464262855	0,00601255230125523	mOTU	NA	NA	NA	NA
Pseudomonadota Gammaproteobacteria Burkholderiales Burkholderiaceae_A JAHDXY01 ELBEEST_638	Particle-associated	0,932273978865465	0,00601255230125523	mOTU	NA	NA	NA	NA
Actinomycetota Acidimicrobiia IMCC26256 PALSA.555 JALHSW01 ELBEEST_639	Particle-associated	0,953769533584813	0,00601255230125523	mOTU	NA	NA	NA	NA
Verrucomicrobiota Verrucomicrobiae Verrucomicrobiales Akkermansiaceae Oceaniferula ELBEEST_643	Particle-associated	0,899266527709577	0,00601255230125523	mOTU	NA	NA	NA	NA
Bacteroidota Bacteroidia J057 J057 ELBEEST_646	Particle-associated	0,615083655229538	0,0158492647058824	mOTU	NA	NA	NA	NA
Pseudomonadota Gammaproteobacteria Xanthomonadales SZUA.36 SHZL01 ELBEEST_647	Particle-associated	0,963356736492821	0,00601255230125523	mOTU	NA	NA	NA	NA
Actinomycetota Acidimicrobiia Acidimicrobiales SHLQ01 SHLQ01 SHLQ01.sp905479685 ELBEEST_651	Particle-associated	0,863543407526052	0,00601255230125523	mOTU	NA	NA	NA	NA
Verrucomicrobiota Verrucomicrobiae Verrucomicrobiales DEV007 SZUA.55 ELBEEST_668	Particle-associated	0,529291089973263	0,0202394366197183	mOTU	NA	NA	NA	NA
Planctomycetota Planctomycetia Planctomycetales Planctomycetaceae Fuerstiella ELBEEST_672	Particle-associated	0,705065753090738	0,00601255230125523	mOTU	NA	NA	NA	NA
Planctomycetota Planctomycetia Planctomycetales Planctomycetaceae Fuerstiella ELBEEST_673	Particle-associated	0,678923292921748	0,00601255230125523	mOTU	NA	NA	NA	NA
Planctomycetota Planctomycetia Pirellulales Pirellulaceae Mariniblastus ELBEEST_680	Particle-associated	0,865981178706692	0,00601255230125523	mOTU	NA	NA	NA	NA
Pseudomonadota Gammaproteobacteria Pseudomonadales Halieaceae ELBEEST_681	Particle-associated	0,821451374154811	0,00601255230125523	mOTU	NA	NA	NA	NA
Desulfobacterota_F Desulfuromonadia Desulfuromonadales BM103 M0040 ELBEEST_684	Particle-associated	0,967111899422078	0,00601255230125523	mOTU	NA	NA	NA	NA
Pseudomonadota Gammaproteobacteria Woeseiales Woeseiaceae UBA1847 ELBEEST_702	Particle-associated	0,96570989185394	0,00601255230125523	mOTU	NA	NA	NA	NA
Nitrospirota Nitrospiria Nitrospirales UBA8639 UBA8639 ELBEEST_718	Particle-associated	0,955392291341847	0,00601255230125523	mOTU	NA	NA	NA	NA
Thermoproteota Nitrososphaeria Nitrososphaerales Nitrosopumilaceae Nitrosopumilus ELBEEST_719	Particle-associated	0,924184675918349	0,00601255230125523	mOTU	NA	NA	NA	NA
Desulfobacterota_B Binatia UBA1149 CAITLU01 ELBEEST_724	Particle-associated	0,775640209723831	0,00601255230125523	mOTU	NA	NA	NA	NA
Nitrospirota Nitrospiria Nitrospirales Nitrospiraceae Palsa.1315 ELBEEST_727	Particle-associated	0,836123156752936	0,00601255230125523	mOTU	NA	NA	NA	NA
Chloroflexota Anaerolineae Caldilineales Caldilineaceae ELBEEST_732	Particle-associated	0,701918270869349	0,00601255230125523	mOTU	NA	NA	NA	NA
Planctomycetota Planctomycetia Pirellulales Pirellulaceae BJ22 ELBEEST_737	Particle-associated	0,852770448457192	0,00601255230125523	mOTU	NA	NA	NA	NA
Pseudomonadota Gammaproteobacteria BM003 BM003 BM003 BM003.sp002868855 ELBEEST_738	Particle-associated	0,971789399813729	0,00601255230125523	mOTU	NA	NA	NA	NA
Desulfobacterota Desulfobulbia Desulfobulbales BM004 BM004 BM004.sp002868955 ELBEEST_739	Particle-associated	0,972889361645425	0,00601255230125523	mOTU	NA	NA	NA	NA
Pseudomonadota Gammaproteobacteria Woeseiales Woeseiaceae JAACFB01 ELBEEST_741	Particle-associated	0,957889365476679	0,00601255230125523	mOTU	NA	NA	NA	NA
Pseudomonadota Gammaproteobacteria Arenicellales BMS3Bbin11 BMS3Bbin11 ELBEEST_747	Particle-associated	0,968886244903796	0,00601255230125523	mOTU	NA	NA	NA	NA
Planctomycetota Phycisphaerae Phycisphaerales SM1A02 ELBEEST_749	Particle-associated	0,924795219502385	0,00601255230125523	mOTU	NA	NA	NA	NA
Pseudomonadota Gammaproteobacteria GCA.001735895 GCA.001735895 GCA.001735895 ELBEEST_760	Particle-associated	0,950945161996706	0,00601255230125523	mOTU	NA	NA	NA	NA
Pseudomonadota Gammaproteobacteria Arenicellales BMS3Bbin11 BMS3Bbin11 ELBEEST_765	Particle-associated	0,897521387428228	0,00601255230125523	mOTU	NA	NA	NA	NA
Pseudomonadota Gammaproteobacteria Acidiferrobacterales Sulfurifustaceae SM1.46 ELBEEST_791	Particle-associated	0,953767878726037	0,00601255230125523	mOTU	NA	NA	NA	NA
Acidobacteriota Vicinamibacteria Vicinamibacterales UBA2999 WHSN01 ELBEEST_792	Particle-associated	0,733751394711118	0,0112265625	mOTU	NA	NA	NA	NA
Planctomycetota Planctomycetia Planctomycetales Planctomycetaceae SXKJ01 ELBEEST_793	Particle-associated	0,933997886008926	0,00601255230125523	mOTU	NA	NA	NA	NA
Verrucomicrobiota Verrucomicrobiae Opitutales Opitutaceae ER46 ELBEEST_794	Particle-associated	0,630734705392258	0,0246061643835616	mOTU	NA	NA	NA	NA
Desulfobacterota_B Binatia UBA9968 UBA9968 DP.20 ELBEEST_795	Particle-associated	0,936982961101917	0,00601255230125523	mOTU	NA	NA	NA	NA
Acidobacteriota Terriglobia Bryobacterales Bryobacteraceae Palsa.187 ELBEEST_810	Particle-associated	0,959250749905944	0,00601255230125523	mOTU	NA	NA	NA	NA
Pseudomonadota Gammaproteobacteria Woeseiales Woeseiaceae UBA1847 ELBEEST_811	Particle-associated	0,976487187635344	0,00601255230125523	mOTU	NA	NA	NA	NA
Bacteroidota Bacteroidia Chitinophagales Saprospiraceae OLB9 ELBEEST_822	Particle-associated	0,601481376954105	0,0158492647058824	mOTU	NA	NA	NA	NA
Myxococcota Polyangia Haliangiales Haliangiaceae JABFXX01 ELBEEST_825	Particle-associated	0,826126675025847	0,00601255230125523	mOTU	NA	NA	NA	NA
Pseudomonadota Gammaproteobacteria Pseudomonadales Halieaceae Halioglobus ELBEEST_826	Particle-associated	0,949034269886926	0,00601255230125523	mOTU	NA	NA	NA	NA
Verrucomicrobiota Verrucomicrobiae Verrucomicrobiales DEV007 JAGROY01 ELBEEST_831	Particle-associated	0,923860348699223	0,00601255230125523	mOTU	NA	NA	NA	NA
Desulfobacterota_B Binatia UBA12015 UBA12015 VGTG01 ELBEEST_847	Particle-associated	0,668628061628226	0,00601255230125523	mOTU	NA	NA	NA	NA
Desulfobacterota_B Binatia UBA1149 CAITLU01 ELBEEST_854	Particle-associated	0,57406123804688	0,036379746835443	mOTU	NA	NA	NA	NA
Pseudomonadota Gammaproteobacteria Burkholderiales Burkholderiaceae_A ELBEEST_869	Particle-associated	0,956277939342799	0,00601255230125523	mOTU	NA	NA	NA	NA
Pseudomonadota Gammaproteobacteria Burkholderiales SG8.39 RBG.16.66.20 ELBEEST_871	Particle-associated	0,89981369454241	0,00601255230125523	mOTU	NA	NA	NA	NA
Pseudomonadota Gammaproteobacteria Burkholderiales Nitrosomonadaceae Nitrosomonas ELBEEST_882	Particle-associated	0,863696067537629	0,00601255230125523	mOTU	NA	NA	NA	NA
Pseudomonadota Gammaproteobacteria Burkholderiales Nitrosomonadaceae Nitrosomonas ELBEEST_884	Particle-associated	0,786460877154253	0,00601255230125523	mOTU	NA	NA	NA	NA
Pseudomonadota Gammaproteobacteria Burkholderiales Burkholderiaceae_B JAEMQF01 ELBEEST_886	Particle-associated	0,928206005127052	0,00601255230125523	mOTU	NA	NA	NA	NA
Actinomycetota Acidimicrobiia Acidimicrobiales Ilumatobacteraceae UBA668 ELBEEST_888	Particle-associated	0,933937819077735	0,00601255230125523	mOTU	NA	NA	NA	NA
Bacteroidota Bacteroidia Chitinophagales Chitinophagaceae VBAS01 ELBEEST_891	Particle-associated	0,929028906130807	0,00601255230125523	mOTU	NA	NA	NA	NA
Pseudomonadota Gammaproteobacteria Burkholderiales Burkholderiaceae_B Pelomonas Pelomonas.sp003963075 ELBEEST_892	Free-living	0,612732053523022	0,00601255230125523	mOTU	NA	NA	NA	NA
Acidobacteriota Vicinamibacteria Vicinamibacterales UBA2999 Gp6.AA40 ELBEEST_894	Particle-associated	0,662207482678462	0,0158492647058824	mOTU	NA	NA	NA	NA
Pseudomonadota Alphaproteobacteria Rhizobiales Xanthobacteraceae Z2.YC6860 ELBEEST_895	Particle-associated	0,907227614664913	0,00601255230125523	mOTU	NA	NA	NA	NA
Verrucomicrobiota Verrucomicrobiae Verrucomicrobiales DEV007 ELBEEST_904	Particle-associated	0,557748020749867	0,0289328859060403	mOTU	NA	NA	NA	NA
Actinomycetota Acidimicrobiia Acidimicrobiales UBA11606 JAJRXC01 ELBEEST_911	Particle-associated	0,9536751947253	0,00601255230125523	mOTU	NA	NA	NA	NA
Actinomycetota Acidimicrobiia Acidimicrobiales JAEUJM01 ELBEEST_923	Particle-associated	0,942880027582392	0,00601255230125523	mOTU	NA	NA	NA	NA
Myxococcota Polyangia Polyangiales Polyangiaceae ELBEEST_924	Particle-associated	0,763304429036334	0,00601255230125523	mOTU	NA	NA	NA	NA
Verrucomicrobiota Verrucomicrobiae Pedosphaerales SIBH01 SIBH01 ELBEEST_925	Particle-associated	0,850054551125783	0,00601255230125523	mOTU	NA	NA	NA	NA
Bacteroidota Bacteroidia AKYH767 JABDFU01 ELBEEST_929	Particle-associated	0,718715740893102	0,00601255230125523	mOTU	NA	NA	NA	NA
Actinomycetota Acidimicrobiia IMCC26256 PALSA.555 JALHSW01 ELBEEST_930	Particle-associated	0,903611216059928	0,00601255230125523	mOTU	NA	NA	NA	NA
Actinomycetota Thermoleophilia Gaiellales Gaiellaceae Gaiella ELBEEST_932	Particle-associated	0,946794957669568	0,00601255230125523	mOTU	NA	NA	NA	NA
Pseudomonadota Gammaproteobacteria GCA.2729495 GCA.2729495 SHZI01 ELBEEST_933	Particle-associated	0,967341708231007	0,00601255230125523	mOTU	NA	NA	NA	NA
Acidobacteriota Blastocatellia Pyrinomonadales Pyrinomonadaceae OLB17 ELBEEST_934	Particle-associated	0,965366812325083	0,00601255230125523	mOTU	NA	NA	NA	NA
Gemmatimonadota Gemmatimonadetes Gemmatimonadales Gemmatimonadaceae Gemmatimonas ELBEEST_935	Particle-associated	0,961124057661414	0,00601255230125523	mOTU	NA	NA	NA	NA
Desulfobacterota_B Binatia UBA1149 CAITLU01 ELBEEST_936	Particle-associated	0,797414136857842	0,00601255230125523	mOTU	NA	NA	NA	NA
Armatimonadota Fimbriimonadia Fimbriimonadales Fimbriimonadaceae JAMLGR01 ELBEEST_937	Particle-associated	0,90551638803256	0,00601255230125523	mOTU	NA	NA	NA	NA
Pseudomonadota Alphaproteobacteria Rhizobiales Hyphomicrobiaceae Hyphomicrobium_C ELBEEST_938	Particle-associated	0,960301671514613	0,00601255230125523	mOTU	NA	NA	NA	NA
Pseudomonadota Gammaproteobacteria Burkholderiales SG8.39 RBG.16.66.20 ELBEEST_939	Particle-associated	0,910715286602381	0,00601255230125523	mOTU	NA	NA	NA	NA
Pseudomonadota Gammaproteobacteria GCA.2729495 GCA.2729495 GCA.2729495 ELBEEST_940	Particle-associated	0,948828404581125	0,00601255230125523	mOTU	NA	NA	NA	NA
Pseudomonadota Gammaproteobacteria Xanthomonadales SZUA.36 JABDJL01 ELBEEST_941	Particle-associated	0,941428474793413	0,00601255230125523	mOTU	NA	NA	NA	NA
Acidobacteriota Vicinamibacteria Vicinamibacterales SCN.69.37 SYFT01 ELBEEST_942	Particle-associated	0,957502868703681	0,00601255230125523	mOTU	NA	NA	NA	NA
Bacteroidota Bacteroidia AKYH767.A OLB10 ELBEEST_943	Particle-associated	0,929044199684173	0,00601255230125523	mOTU	NA	NA	NA	NA
Gemmatimonadota Gemmatimonadetes Longimicrobiales UBA6960 SZUA.318 ELBEEST_946	Particle-associated	0,964436099080893	0,00601255230125523	mOTU	NA	NA	NA	NA
Pseudomonadota Alphaproteobacteria Caulobacterales TH1.2 Vitreimonas ELBEEST_947	Particle-associated	0,949359005362615	0,00601255230125523	mOTU	NA	NA	NA	NA
Pseudomonadota Gammaproteobacteria Woeseiales Woeseiaceae JAACFE01 ELBEEST_948	Particle-associated	0,970570458691741	0,00601255230125523	mOTU	NA	NA	NA	NA
Pseudomonadota Gammaproteobacteria Burkholderiales Burkholderiaceae_A JAGXFR01 ELBEEST_949	Particle-associated	0,745344917976366	0,00601255230125523	mOTU	NA	NA	NA	NA
Pseudomonadota Gammaproteobacteria Woeseiales Woeseiaceae UBA1847 ELBEEST_963	Particle-associated	0,911886254277172	0,00601255230125523	mOTU	NA	NA	NA	NA
Actinomycetota Acidimicrobiia Acidimicrobiales SHLQ01 SHLQ01 SHLQ01.sp905479685 ELBEEST_964	Particle-associated	0,738706686711404	0,00601255230125523	mOTU	NA	NA	NA	NA
Pseudomonadota Gammaproteobacteria Woeseiales Woeseiaceae UBA1847 UBA1847.sp905480215 ELBEEST_965	Particle-associated	0,878275568166002	0,00601255230125523	mOTU	NA	NA	NA	NA
Gemmatimonadota Gemmatimonadetes Longimicrobiales UBA6960 IDS.52 ELBEEST_986	Particle-associated	0,897775148099455	0,00601255230125523	mOTU	NA	NA	NA	NA
Myxococcota Bradymonadia Bradymonadales Bradymonadaceae ELBEEST_987	Particle-associated	0,790399644473898	0,00601255230125523	mOTU	NA	NA	NA	NA
Pseudomonadota Alphaproteobacteria Sphingomonadales Sphingomonadaceae Parasphingopyxis ELBEEST_988	Particle-associated	0,759086289401471	0,00601255230125523	mOTU	NA	NA	NA	NA
Verrucomicrobiota Verrucomicrobiae Verrucomicrobiales Akkermansiaceae Oceaniferula ELBEEST_989	Particle-associated	0,902727194122905	0,00601255230125523	mOTU	NA	NA	NA	NA
Actinomycetota Actinomycetia Mycobacteriales Mycobacteriaceae Mycobacterium ELBEEST_1004	Particle-associated	0,724731635913946	0,00601255230125523	mOTU	NA	NA	NA	NA
Cyanobacteriota Cyanobacteriia PCC.6307 Cyanobiaceae ELBEEST_1006	Particle-associated	0,894778705499987	0,00601255230125523	mOTU	NA	NA	NA	NA
Pseudomonadota Gammaproteobacteria Woeseiales Woeseiaceae JAACFE01 ELBEEST_1007	Particle-associated	0,970999566515887	0,00601255230125523	mOTU	NA	NA	NA	NA
Pseudomonadota Alphaproteobacteria Rhodobacterales Rhodobacteraceae Roseobacter ELBEEST_1010	Particle-associated	0,868117536028706	0,00601255230125523	mOTU	NA	NA	NA	NA
Pseudomonadota Gammaproteobacteria Competibacterales JAHEDQ01 JAHEDQ01 ELBEEST_1011	Particle-associated	0,925411573747482	0,00601255230125523	mOTU	NA	NA	NA	NA
Desulfobacterota_F Desulfuromonadia Desulfuromonadales BM103 M0040 ELBEEST_1012	Particle-associated	0,879401764302128	0,00601255230125523	mOTU	NA	NA	NA	NA
Pseudomonadota Gammaproteobacteria Competibacterales JAHEDQ01 JAHEDQ01 ELBEEST_1013	Particle-associated	0,910528358740106	0,00601255230125523	mOTU	NA	NA	NA	NA
Actinomycetota Acidimicrobiia UBA5794 UBA5794 SZUA.442 ELBEEST_1014	Particle-associated	0,885017363566074	0,00601255230125523	mOTU	NA	NA	NA	NA
Verrucomicrobiota Verrucomicrobiae Pedosphaerales JACQFS01 JACQFS01 ELBEEST_1027	Particle-associated	0,906125479402074	0,00601255230125523	mOTU	NA	NA	NA	NA
Pseudomonadota Gammaproteobacteria Steroidobacterales Steroidobacteraceae SG8.30 ELBEEST_1029	Particle-associated	0,968199983394715	0,00601255230125523	mOTU	NA	NA	NA	NA
Pseudomonadota Gammaproteobacteria Xanthomonadales SZUA.36 ELBEEST_1030	Particle-associated	0,957871951753981	0,00601255230125523	mOTU	NA	NA	NA	NA
Chloroflexota Dehalococcoidia UBA2979 UBA2979 W.Chloroflexi.9 ELBEEST_1031	Particle-associated	0,953680085640579	0,00601255230125523	mOTU	NA	NA	NA	NA
Cyanobacteriota Cyanobacteriia PCC.6307 Cyanobiaceae ELBEEST_1032	Particle-associated	0,937158105697639	0,00601255230125523	mOTU	NA	NA	NA	NA
Pseudomonadota Gammaproteobacteria Competibacterales Competibacteraceae ELBEEST_1033	Particle-associated	0,744975467803698	0,00601255230125523	mOTU	NA	NA	NA	NA
Pseudomonadota Gammaproteobacteria GCA.001735895 GCA.001735895 GCA.001735895 ELBEEST_1036	Particle-associated	0,837127435700587	0,00601255230125523	mOTU	NA	NA	NA	NA
Pseudomonadota Gammaproteobacteria Pseudomonadales Halieaceae Halioglobus ELBEEST_1039	Particle-associated	0,93579121310422	0,00601255230125523	mOTU	NA	NA	NA	NA
K00125	Particle-associated	0,941957353133258	0,00106896551724138	Functional potential	fdhB	Formate dehydrogenase: involved in the Wood-Ljungdahl pathway	Central	Costa, K.C., Lie, T.J., Xia, Q., Leigh, J.A., 2013. VhuD Facilitates Electron Flow from H2 or Formate to Heterodisulfide Reductase in Methanococcus maripaludis. Journal of Bacteriology 195, 5160â€“5165. https://doi.org/10.1128/jb.00895-13
K00176	Particle-associated	0,98039371107897	0,00106896551724138	Functional potential	korD/oorD	Involved in the TCA cycle and interacts with ferrodoxin (oxidising/reducing)	Central	Hughes, N.J., Clayton, C.L., Chalk, P.A., Kelly, D.J., 1998. Helicobacter pylori porCDAB and oorDABCGenes Encode Distinct Pyruvate:Flavodoxin and 2-Oxoglutarate:Acceptor Oxidoreductases Which Mediate Electron Transport to NADP. Journal of Bacteriology 180, 1119â€“1128. https://doi.org/10.1128/jb.180.5.1119-1128.1998
K00187	Particle-associated	0,967510012864244	0,00106896551724138	Functional potential	vorB	Reduces ferrodoxin to synthesise Methylpropanoyl-CoA and is involved in valine/isoleucine/leucine degradation	Central	Tersteegen, A., Linder, D., Thauer, R.K., Hedderich, R., 1997. Structures and Functions of Four Anabolic 2-Oxoacid Oxidoreductases in Methanobacterium Thermoautotrophicum. European Journal of Biochemistry 244, 862â€“868. https://doi.org/10.1111/j.1432-1033.1997.00862.x
K00202	Particle-associated	0,92355644205993	0,00106896551724138	Functional potential	fwdC/fmdC	Ferrodoxin reduction and formate and methanofuran from formylmethanofuran: involved in methanogenesis (CO2 to CH4)	Central	Vorholt, J.A., Vaupel, M., Thauer, R.K., 1996. A Polyferredoxin with Eight [4Feâ€“4S] Clusters as a Subunit of Molybdenum Formylmethanofuran Dehydrogenase from Methanosarcina barkeri. European Journal of Biochemistry 236, 309â€“317. https://doi.org/10.1111/j.1432-1033.1996.t01-1-00309.x
K00468	Particle-associated	0,970515869836686	0,00106896551724138	Functional potential	davB	Succinate/Acetyl-Coa from L-lysine process	Central	Revelles, O., Espinosa-Urgel, M., Fuhrer, T., Sauer, U., Ramos, J.L., 2005. Multiple and Interconnected Pathways for l-Lysine Catabolism in Pseudomonas putida KT2440. Journal of Bacteriology 187, 7500â€“7510. https://doi.org/10.1128/jb.187.21.7500-7510.2005
K01582	Particle-associated	0,85248308298134	0,00106896551724138	Functional potential	E4.1.1.18/ldcC/cadA	Cadaverine biosynthesis: potentially involved in anitbiotic survival	Secondary	Akhova, A., Nesterova, L., Shumkov, M., Tkachenko, A., 2021. Cadaverine biosynthesis contributes to decreased Escherichia coli susceptibility to antibiotics. Res Microbiol 172, 103881. https://doi.org/10.1016/j.resmic.2021.103881Akhova, A., Nesterova, L., Shumkov, M., Tkachenko, A., 2021. Cadaverine biosynthesis contributes to decreased Escherichia coli susceptibility to antibiotics. Res Microbio…
K01587	Particle-associated	0,955826441942384	0,00106896551724138	Functional potential	PAICS	Involved in de novo purine biosynthesis either as a ADP synthesis step or as a carboxy lyase	Central	Oâ€™Donnell, A.F., Tiong, S., Nash, D., Clark, D.V., 2000. The Drosophila melanogaster ade5 Gene Encodes a Bifunctional Enzyme for Two Steps in the de novo Purine Synthesis Pathway. Genetics 154, 1239â€“1253. https://doi.org/10.1093/genetics/154.3.1239
K01743	Particle-associated	0,648102431988657	0,00106896551724138	Functional potential	E4.2.1.1	Carbonic anhydrase: catalyses bidirectional CO2 and water into bicarbonate and protons	Central	Iverson, T.M., Alber, B.E., Kisker, C., Ferry, J.G., Rees, D.C., 2000. A Closer Look at the Active Site of Î³-Class Carbonic Anhydrases:â€‰ High-Resolution Crystallographic Studies of the Carbonic Anhydrase from Methanosarcina thermophila,. Biochemistry 39, 9222â€“9231. https://doi.org/10.1021/bi000204s
K02586	Particle-associated	0,953103091184279	0,00106896551724138	Functional potential	nifD	Involved in the final nitrogen fixation step to convert N2 to ammonia	Central	Fani, R., Gallo, R., Liò, P., 2000. Molecular Evolution of Nitrogen Fixation: The Evolutionary History of the nifD, nifK, nifE, and nifN Genes. J Mol Evol 51, 1–11 (2000). https://doi.org/10.1007/s002390010061
K02588	Particle-associated	0,917510457064587	0,00106896551724138	Functional potential	nifH	Involved in the final nitrogen fixation step to convert N2 to ammonia	Central	Ininbergs, K., Bay, G., rasmussen, U., Wardle, D.A., Nilsson, M.-C., 2011. Composition and diversity of nifH genes of nitrogen-fixing cyanobacteria associated with boreal forest feather mosses. New Phytol. 2011 Oct;192(2):507-17. doi: 10.1111/j.1469-8137.2011.03809.x.
K02591	Particle-associated	0,979963232118304	0,00106896551724138	Functional potential	nifK	Involved in the final nitrogen fixation step to convert N2 to ammonia	Central	Fani, R., Gallo, R., Liò, P., 2000. Molecular Evolution of Nitrogen Fixation: The Evolutionary History of the nifD, nifK, nifE, and nifN Genes. J Mol Evol 51, 1–11 (2000). https://doi.org/10.1007/s002390010061
K03078	Particle-associated	0,898540406286118	0,00106896551724138	Functional potential	ulaD/sgaH/sgbH	Involved in vitamin C degradation via carboxy-lyase activity potentially involved in falcium accumulation or osmotic homeostasis functions	Central	Ford, C.M., Sweetman, C., Fry, S.C., 2024. Ascorbate degradation: pathways, products, and possibilities. Journal of Experimental Botany 75, 2733â€“2739. https://doi.org/10.1093/jxb/erae048_x000D__x000D_ Yew, W.S., Gerlt, J.A., 2002. Utilization of l-Ascorbate by Escherichia coli K-12: Assignments of Functions to Products of the yjf-sga and yia-sgb Operons. Journal of Bacteriology 184, 302â€“306. …
K05359	Particle-associated	0,897758394751597	0,00106896551724138	Functional potential	ADT/PDT	Phylalanine biosynthesis	Central	Cho, M.-H., Corea, O.R.A., Yang, H., Bedgar, D.L., Laskar, D.D., Anterola, A.M., Moog-Anterola, F.A., Hood, R.L., Kohalmi, S.E., Bernards, M.A., Kang, C., Davin, L.B., Lewis, N.G., 2007. Phenylalanine Biosynthesis in Arabidopsis thaliana: IDENTIFICATION AND CHARACTERIZATION OF AROGENATE DEHYDRATASES *. Journal of Biological Chemistry 282, 30827â€“30835. https://doi.org/10.1074/jbc.M702662200
K05599	Particle-associated	0,538895551249282	0,026	Functional potential	antA	Anthranilate (Xenobiotic) degradation: and an intermediate Tryptophan degradation processes	Secondary	Eby, D.M., Beharry, Z.M., Coulter, E.D., Kurtz, D.M., Neidle, E.L., 2001. Characterization and Evolution of Anthranilate 1,2-Dioxygenase from Acinetobacter sp. Strain ADP1. Journal of Bacteriology 183, 109â€“118. https://doi.org/10.1128/jb.183-1.109-118.2001
K05824	Particle-associated	0,94182526759276	0,00106896551724138	Functional potential	LYS12	Homopisocitrate dehydrogenase involved in lysine biosynthesis	Central	Rowley, B., Tucci, A.F., 1970. Homoisocitric dehydrogenase from yeast. Archives of Biochemistry and Biophysics 141, 499â€“510. https://doi.org/10.1016/0003-9861(70)90167-0
K09833	Particle-associated	0,732707923694883	0,00106896551724138	Functional potential	HPT/HGGT/ubiA	Ubiquinone biosynthesis that expresses under stress conditions, specifically low oxygen and carbon	Secondary	Suzuki, K., Ueda, M., Yuasa, M., Nakagawa, T., Kawamukai, M., Matsuda, H., 1994. Evidence that Escherichia coli ubiA product is a functional homolog of yeast COQ2, and the regulation of ubiA gene expression. Biosci Biotechnol Biochem 58, 1814â€“1819. https://doi.org/10.1271/bbb.58.1814
K11261	Particle-associated	0,939616983792336	0,00106896551724138	Functional potential	fwdE/fmdE	Ferrodoxin reduction and formate and methanofuran from formylmethanofuran: involved in methanogenesis (CO2 to CH4)	Central	Vorholt, J.A., Vaupel, M., Thauer, R.K., 1996. A Polyferredoxin with Eight [4Feâ€“4S] Clusters as a Subunit of Molybdenum Formylmethanofuran Dehydrogenase from Methanosarcina barkeri. European Journal of Biochemistry 236, 309â€“317. https://doi.org/10.1111/j.1432-1033.1996.t01-1-00309.x
K11816	Particle-associated	0,971565774361533	0,00106896551724138	Functional potential	YUCCA	Involved in tryptophan metabolism but may also be an intermediate step during cell-to-cell signalling	Central	Zhao, Y., 2012. Auxin Biosynthesis: A Simple Two-Step Pathway Converts Tryptophan to Indole-3-Acetic Acid in Plants. Molecular Plant 5, 334â€“338. https://doi.org/10.1093/mp/ssr104
K13484	Particle-associated	0,948730382964038	0,00106896551724138	Functional potential	TTHL	(S)-allantoin synthesis during purine degradation	Central	Pessoa, J., SÃ¡rkÃ¡ny, Z., Ferreira-da-Silva, F., Martins, S., Almeida, M.R., Li, J., Damas, A.M., 2010. Functional characterization of Arabidopsis thaliana transthyretin-like protein. BMC Plant Biology 10, 30. https://doi.org/10.1186/1471-2229-10-30
K13498	Particle-associated	0,905244765050898	0,00106896551724138	Functional potential	trpCF	Cyclising step of tryptophan biosynthesis from chorismate	Central	Kirschner, K., Szadkowski, H., Henschen, A., Lottspeich, F., 1980. Limited proteolysis of N-(5â€²-phosphoribosyl)anthranilate isomerase: Indoleglycerol phosphate synthase from Escherichia coli yields two different enzymically active, functional domains. Journal of Molecular Biology 143, 395â€“409. https://doi.org/10.1016/0022-2836(80)90219-3
K13932	Particle-associated	0,534542483258712	0,0113666666666667	Functional potential	mdcD	Malonate decarboxylase	Central	Hoenke, S., Schmid, M., Dimroth, P., 1997. Sequence of a Gene Cluster from Klebsiella Pneumoniae Encoding Malonate Decarboxylase and Expression of the Enzyme in Escherichia Coli. European Journal of Biochemistry 246, 530â€“538. https://doi.org/10.1111/j.1432-1033.1997.00530.x
K14138	Particle-associated	0,971638881612082	0,00106896551724138	Functional potential	acsB	Acetyl-CoA synthase	Central	Doukov, T.I., Iverson, T.M., Seravalli, J., Ragsdale, S.W., Drennan, C.L., 2002. A Ni-Fe-Cu Center in a Bifunctional Carbon Monoxide Dehydrogenase/ Acetyl-CoA Synthase. Science 298, 567â€“572. https://doi.org/10.1126/science.1075843
K15226	Particle-associated	0,891761290679884	0,00106896551724138	Functional potential	tyrAa	Involved in amino acid biosynthesis via L-arogenate oxidoreductase	Central	Bonner, C.A., Jensen, R.A., Gander, J.E., Keyhani, N.O., 2004. A core catalytic domain of the TyrA protein family: arogenate dehydrogenase from Synechocystis. Biochemical Journal 382, 279â€“291. https://doi.org/10.1042/BJ20031809
K16838	Particle-associated	0,953793625448134	0,00106896551724138	Functional potential	pucL	An intermediate step of purine degradation from xanthine to urea	Central	Kim, K., Park, J., Rhee, S., 2007. Structural and Functional Basis for (S)-Allantoin Formation in the Ureide Pathway *. Journal of Biological Chemistry 282, 23457â€“23464. https://doi.org/10.1074/jbc.M703211200
K19070	Particle-associated	0,948769011567187	0,00106896551724138	Functional potential	oorA	Allows anaerobic growth on oxalate (a plant organic acid)	Central	Pierce, E., Becker, D.F., Ragsdale, S.W., 2010. Identification and Characterization of Oxalate Oxidoreductase, a Novel Thiamine Pyrophosphate-dependent 2-Oxoacid Oxidoreductase That Enables Anaerobic Growth on Oxalate *. Journal of Biological Chemistry 285, 40515â€“40524. https://doi.org/10.1074/jbc.M110.155739
K19071	Particle-associated	0,952309579783346	0,00106896551724138	Functional potential	oorB	Allows anaerobic growth on oxalate (a plant organic acid)	Central	Pierce, E., Becker, D.F., Ragsdale, S.W., 2010. Identification and Characterization of Oxalate Oxidoreductase, a Novel Thiamine Pyrophosphate-dependent 2-Oxoacid Oxidoreductase That Enables Anaerobic Growth on Oxalate *. Journal of Biological Chemistry 285, 40515â€“40524. https://doi.org/10.1074/jbc.M110.155739
K19546	Particle-associated	0,704833891861291	0,00106896551724138	Functional potential	bacA	Bacilysin (antibiotic) production from prephenate: but the anitmicrobial peptide may also be involved in sporulation: germination and outgrowth	Secondary	Mahlstedt, S.A., Walsh, C.T., 2010. Investigation of Anticapsin Biosynthesis Reveals a Four-Enzyme Pathway to Tetrahydrotyrosine in Bacillus subtilis. Biochemistry 49, 912â€“923. https://doi.org/10.1021/bi9021186_x000D__x000D_ Ã–zcengiz, G., Ã–ÄŸÃ¼lÃ¼r, Ä°., 2015. Biochemistry, genetics and regulation of bacilysin biosynthesis and its significance more than an antibiotic. New Biotechnology, Europ…
K22364	Particle-associated	0,915534082476197	0,00106896551724138	Functional potential	xecC	Involved in epoxyalkane degradation often producing ketones utilised under glucose restrictions for energy generation	Central	Coleman, N.V., Spain, J.C., 2003. Epoxyalkane:Coenzyme M Transferase in the Ethene and Vinyl Chloride Biodegradation Pathways of Mycobacterium Strain JS60. J Bacteriol 185, 5536â€“5545. https://doi.org/10.1128/JB.185.18.5536-5545.2003_x000D__x000D_ Forney, F.W., Markovetz, A.J., 1971. The biology of methyl ketones. Journal of Lipid Research 12, 383â€“395. https://doi.org/10.1016/S0022-2275(20)394…
K22516	Particle-associated	0,967231261933869	0,00106896551724138	Functional potential	fdhA	Formate dehydrogenase: involved in methane production	Central	Lupa, B., Hendrickson, E.L., Leigh, J.A., Whitman, W.B., 2008. Formate-Dependent H2 Production by the Mesophilic Methanogen Methanococcus maripaludis. Applied and Environmental Microbiology 74, 6584â€“6590. https://doi.org/10.1128/AEM.01455-08
K23094	Particle-associated	0,927242645076168	0,00106896551724138	Functional potential	ABC4/menA	Phylloquinone (Vitamin K1) synthesis	Central	J. Basset, G., Latimer, S., Fatihi, A., Soubeyrand, E., Block, A., 2017. Phylloquinone (Vitamin K1): Occurrence, Biosynthesis and Functions. Mini Reviews in Medicinal Chemistry 17, 1028â€“1038. https://doi.org/10.2174/1389557516666160623082714_x000D__x000D_ Emondsâ€Alt, B., Coosemans, N., Gerards, T., Remacle, C., Cardol, P., 2017. Isolation and characterization of mutants corresponding to the M…
K25570	Particle-associated	0,866997520526835	0,00106896551724138	Functional potential	bioU	Pimeloyl intermediates to biotin: biotin production, and essential carboxylation, decarboxylation, and transcarboxylation cofactor	Central	Sakaki, K., Ohishi, K., Shimizu, T., Kobayashi, I., Mori, N., Matsuda, K., Tomita, T., Watanabe, H., Tanaka, K., Kuzuyama, T., Nishiyama, M., 2020. A suicide enzyme catalyzes multiple reactions for biotin biosynthesis in cyanobacteria. Nat Chem Biol 16, 415â€“422. https://doi.org/10.1038/s41589-019-0461-9_x000D__x000D_ Sirithanakorn, C., Cronan, J.E., 2021. Biotin, a universal and essential cofac…
K00596	Free-living	0,753448499761891	0,156	Transcripts	E4.1.1.64	2:2-dialkylglycine decarboxylase: synthesises L-alanine and dialkyl ketone from a pyruvate and 2:2-.dialkylglycine	Secondary	Keller, J.W., Baurick, K.B., Rutt, G.C., Oâ€™Malley, M.V., Sonafrank, N.L., Reynolds, R.A., Ebbesson, L.O., Vajdos, F.F., 1990. Pseudomonas cepacia 2,2-dialkylglycine decarboxylase. Sequence and expression in Escherichia coli of structural and repressor genes. J Biol Chem 265, 5531â€“5539.
K15226	Suspended particles	0,662832613145066	0,078	Transcripts	tyrAa	Involved in amino acid biosynthesis via L-arogenate oxidoreductase	Central	Bonner, C.A., Jensen, R.A., Gander, J.E., Keyhani, N.O., 2004. A core catalytic domain of the TyrA protein family: arogenate dehydrogenase from Synechocystis. Biochemical Journal 382, 279â€“291. https://doi.org/10.1042/BJ20031809
K16320	Free-living	0,517629945343462	0,2288	Transcripts	andAd	Anthranilate (Xenobiotic) degradation: and an intermediate Tryptophan degradation processes	Secondary	Chang, H.-K., Mohseni, P., Zylstra, G.J., 2003. Characterization and Regulation of the Genes for a Novel Anthranilate 1,2-Dioxygenase from Burkholderia cepacia DBO1. Journal of Bacteriology 185, 5871â€“5881. https://doi.org/10.1128/jb.185.19.5871-5881.2003_x000D__x000D_ Gai, Z., Wang, X., Liu, X., Tai, C., Tang, H., He, X., Wu, G., Deng, Z., Xu, P., 2010. The Genes Coding for the Conversion of Ca…
K22015	Free-living	0,822505769414932	0,2288	Transcripts	fdhF	Formate dehydrogenase: involved in the Wood-Ljungdahl pathway	Central	Chen, G.T., Axley, M.J., Hacia, J., Inouye, M., 1992. Overproduction of a selenocysteine-containing polypeptide in Escherichia coli: the fdhF gene product. Molecular Microbiology 6, 781â€“785. https://doi.org/10.1111/j.1365-2958.1992.tb01528.x
